# Supplementary material for: Qualitative and Quantitative Analysis on Flavonoid Distribution in Different Floral Parts of 42 Hemerocallis Accessions
Source: Front Plant Sci. 2021 May 7;12:670506. doi: 10.3389/fpls.2021.670506 (PMC8138441; doi:10.3389/fpls.2021.670506)
Supplement: Supplementary file 1 [file Table_1.xlsx]

## Sheet: Sheet1
Table S1 The detailed information of 42 Hemerocallis used in this study
Number	Taxonomy	Line name	floral color	Origin
1	H. citrina	Datonghuanghua	Yellow	Datong ,Shanxi,China
2	H. citrina	Yeshenghuanghua	Yellow	Qiaotou,Shanxi,China
3	H. citrina	Qiaotouhuanghua	Yellow	Qiaotou,Shanxi,China
4	H. citrina	Dongzhuanghuanghua	Yellow	Taigu,Shanxi,China
5	H. citrina	Shezhuanghuanghua	Yellow	Zixian,Shandong,China
6	H. citrina	Dalihuanghua	Yellow	Dali,Shaanxi,China
7	H. citrina	Xianhuanghua	Yellow	Qingyang , Gansu, China
8	H. minor	H. minor Mill.	Yellow	Qingyang , Gansu, China
9	H. citrina	Malinhuanghua	Yellow	Qingyang , Gansu, China
10	H. citrina	Huohuanghua	Yellow	Qingyang , Gansu, China
11	H. citrina	Yanchihaunghua	Yellow	Yanchi,Ningxia,China
12	H. citrina	Chazihua	Yellow	Shaoyang,Hunan,China
13	H. citrina	Qiezi	Yellow	Suzhou,Jiangsu,China
14	Hemerocallis spp.	Panlonghua	Yellow	Jinyun, Zhejiang, China
15	H. citrina	Ankanghuanghuacai	Yellow	Ankang , Shanxi, China
16	Hemerocallis spp.	Double Cutie	Yellow	United States
17	H. thunbergii	US1	Yellow	United States
18	H. hakuunensis	Baiyunxuancao	Yellow	North Korea
19	Hemerocallis spp.	Little Bumble Bee	Yellow	Beijing, China
20	Hemerocallis spp.	Beijing 7	Yellow	Beijing, China
21	Hemerocallis spp.	Beijing 9	Yellow	Beijing, China
22	H. flava	Canadian Border Patrol 2	Pink	Canada
23	H. flava	Always Afternoon	Pink	United States
24	H. flava	Lullaby Baby	Pink	The Netherlands
25	Hemerocallis spp.	Canadian Border Patrol	Pink	United States
26	Hemerocallis spp.	Green Mystique	Pink	United States
27	H. fulva var. kwanso var. reasata	Chongbanxuancao	Orange	United States
28	Hemerocallis spp.	Bonanza	Orange	Belgium
29	Hemerocallis spp.	Childrens Festival	Orange	Belgium
30	H. flava	Dahuaxuancao	Orange	Liaoning,China
31	H. altissima	H. altissima Stout.	Orange	United States
32	Hemerocallis spp.	Baltimore Oriole 1	Red	United States
33	H. aurantiaca	H.aurantiaca Baker 1.	Red	Haikou,Hainan,China
34	Hemerocallis spp.	Red Cloud	Red	United States
35	Hemerocallis spp.	Little Wine Cup	Red	Belgium
36	Hemerocallis spp.	Austria Ruby	Red	Austria
37	Hemerocallis spp.	Wenxixuancao	Red	Wenxi,Shanxi,China
38	Hemerocallis spp.	Purple Gems	Purple	Baoding , Hebei, China
39	Hemerocallis spp.	Blazing sun	Purple	United States
40	Hemerocallis spp.	Blue Sheen	Purple	Belgium
41	Hemerocallis spp.	Elegant Greeting	Purple	United States
42	Hemerocallis spp.	Frans Hals	Bicolor	The Netherlands
