# Supplementary material for: Qualitative and Quantitative Analysis on Flavonoid Distribution in Different Floral Parts of 42 Hemerocallis Accessions
Source: Front Plant Sci. 2021 May 7;12:670506. doi: 10.3389/fpls.2021.670506 (PMC8138441; doi:10.3389/fpls.2021.670506)
Supplement: Supplementary file 2 [file Table_2.xlsx]

## Sheet: Sheet1
Table S2 The flavoinoids contents in different flroal organ parts of 42 accessions (μg g-1 FW, mean±SD, n=3)
sample	U1	U2	Cy3g5g	Qu3ac	Cy3r	U3	Is3r	Qu7g	Rt	Lt7g	Qu3g	Km3g	Ap7g	Qu	Km
1st	1.52±0.76	2.48±0.93	na	6.25±1.37	na	4.01±0.28	19.79±1.79	13.73±0.97	42.83±1.79	3.68±0.1	2.88±0.43	9.53±0.82	11.09±1.19	na	2.29±0.08
1se	2.04±1.05	2.58±1.35	na	10.35±2.53	na	4.7±0.29	16.18±1.62	10.12±1.98	25.31±14.1	4.43±1.11	4.69±1.49	8.63±0.62	3.5±0.6	2.98±0.2	0.43±0.04
1sl	8.99±1.76	3.65±0.69	na	19.87±6.09	na	2.97±0.22	15.56±3.75	4.98±3.73	25.83±4.28	21.93±6.37	22.97±4.88	19.93±4.12	14.31±3.15	6.93±2.39	9.73±1.72
1pt	na	1.04±0.45	na	na	na	0.92±0.23	12.14±1.25	1.48±0.21	121.4±10.3	6.25±0.92	2.81±0.14	28.26±2.44	19.11±1.58	na	1.69±0.14
1pe	na	1.86±0.82	na	na	na	1.71±0.42	6.45±1.69	na	99.82±18.81	3.27±1.74	2.8±1.28	36.95±17.34	4.3±1.27	1.52±0.75	1.35±0.62
1pl	na	2.2±1.03	na	1.67±0.72	na	2.88±0.12	4.38±1.27	na	4.57±0.82	1.72±0.37	1.95±0.38	na	na	na	na
2st	2.23±0.58	2.52±0.51	na	na	na	na	10.62±2.58	na	15.18±2.97	4.49±0.58	3.81±1.09	12.63±1.99	3.28±0.33	na	na
2se	2.79±1.32	2.4±1.27	na	na	na	na	2.69±0.88	na	5.48±2.41	0.65±0.24	5.38±1.6	4.79±1.78	na	na	na
2sl	10.58±2.35	6.54±1.97	na	5.43±1.18	na	na	25.75±5.25	na	34.24±9.13	25.96±5.95	22.73±3.97	18.71±5.07	15.59±4.06	na	na
2pt	na	1.61±0.08	na	na	na	na	9.7±1.14	na	91.78±13.93	5.33±1.23	15.46±2.46	8.09±0.97	2.6±1.19	na	na
2pe	na	2.67±0.39	na	na	na	na	10.24±2.16	2.69±0.71	104.38±8.04	7.85±0.52	2.09±0.38	31.93±4.77	11.29±2.84	na	na
2pl	na	3.07±0.32	na	na	na	na	3.21±0.95	na	26.78±5.95	2±0.64	14.08±3.6	2.74±0.39	2.03±0.11	na	na
3st	1.88±0.26	2.65±0.93	na	na	na	na	19.57±6.42	na	32.6±7.11	3.45±0.62	5.76±0.71	6.11±1.23	2.09±0.92	na	na
3se	3.53±0.66	7.26±1.26	na	na	na	na	9.91±4.85	na	25.65±15.47	3.54±0.82	6.71±1.08	10.06±0.46	4.97±3.16	na	na
3sl	10.47±2.99	5.98±0.81	na	5.48±2.46	na	na	20.36±2.95	na	35.49±4.56	21.16±0.57	22.19±2.29	20.35±1.57	12.61±0.71	na	na
3pt	0.4±0.11	1.17±0.18	na	na	na	na	12.42±2.92	na	86.62±19.25	3.28±0.8	1.43±0.55	12.2±4.19	16.99±3.92	na	na
3pe	0.44±0.09	3.12±0.55	na	na	na	na	11.17±1.72	na	98.27±20.33	5.08±1.09	1.97±0.59	26.23±5.21	2.83±0.72	na	na
3pl	0.85±0.11	5.74±1.07	na	na	na	na	na	na	1.73±0.24	na	na	0.94±0.42	na	na	na
4pt	0.23±0.08	1.1±0.07	na	10.64±1.82	na	na	na	na	76.17±15.88	3.43±0.11	2.11±0.12	11.65±1.75	1.85±0.23	na	na
4pe	0.29±0.11	3.14±0.71	na	na	na	na	4.89±1.32	na	81.5±9.3	5.83±0.99	2.48±1.01	18.86±1.92	na	na	na
4pl	0.79±0.13	5.31±0.89	na	0.73±0.12	na	na	2.24±0.35	na	na	na	na	na	na	na	na
4st	na	na	na	na	na	na	na	na	0.67±0.15	7.56±1.72	na	na	na	na	na
4se	2.17±0.4	6.21±1.15	na	1.67±0.31	na	na	6.99±1.63	na	10.45±2.47	3.5±1	4.77±1.43	6.42±1.21	3.52±0.7	na	na
4sl	6.97±0.35	4.88±0.08	na	5.31±0.4	na	na	11.8±0.12	na	17.98±1.27	11.3±0.36	12.07±0.89	12.63±0.13	4.06±1.07	na	na
5st	31±6.64	0.72±0.08	na	28.58±13.52	na	na	2.86±1.44	na	137.18±25.83	9.61±13.85	17.93±1.65	16.09±3.72	3.01±0.98	na	na
5se	133.43±21.05	1.25±0.17	na	117.72±45.54	na	na	7.94±1.28	na	9.8±1.43	na	na	3.88±0.9	3.25±0.84	na	na
5sl	110.71±10.43	4.07±2.94	na	102.27±34.88	na	na	5.58±0.88	na	3.39±1.3	9.23±3.34	na	2.41±0.55	6.01±2.34	na	na
5pt	18.68±6.79	na	na	14.58±5.87	na	na	na	na	230.32±82.06	31.76±8.89	24.44±7.44	35.3±21.01	19.19±13.73	na	na
5pe	87.22±24.87	4.3±3.34	na	102.25±53.38	na	na	21.42±8.47	na	84.27±38.6	5.27±3.28	na	53.24±29.2	4±2.57	na	na
5pl	185.82±21.33	5.63±5.52	na	210.72±51.55	na	na	18.21±4.57	na	na	na	na	na	na	na	na
6st	2.35±0.31	2.81±0.12	na	1.36±0.2	na	na	22.84±2.7	na	11.23±1.28	2.79±0.44	3.06±0.68	9.83±1.4	5.93±0.71	na	na
6se	3.51±0.06	6.12±0.63	na	2.26±0.29	na	na	6.87±0.79	na	7.56±1.09	3.64±0.58	5.34±0.49	3.65±0.55	3.83±1.17	na	na
6sl	7.43±0.87	3.62±0.47	na	3.63±0.28	na	na	11.39±2.18	na	14.51±0.9	9.1±0.96	7.66±0.8	10.66±0.93	7.26±1.01	na	na
6pt	na	1.31±0.12	na	na	na	na	20.03±1.74	na	77.16±14.88	3.09±0.9	1.32±0.69	8.82±1.04	na	na	na
6pe	na	3.1±0.73	na	na	na	na	6.25±1.45	na	20.75±4.49	na	na	7.12±1.57	3.32±0.57	na	na
6pl	na	4.45±1.02	na	na	na	na	na	na	na	na	na	na	na	na	na
7st	2.13±0.34	2.83±0.2	na	1.4±0.34	na	na	16.42±2.13	na	50.01±1.17	1.6±0.59	4.48±2.7	7.38±0.56	1.94±0.61	na	na
7se	3.44±1.64	3.72±0.5	na	3.41±1.17	na	na	7.55±2.79	na	25.43±6.1	4.78±1.46	4.44±0.44	8.34±5	5.43±2.24	na	na
7sl	6.17±0.95	2.64±0.19	na	3.61±0.92	na	na	11.92±0.87	na	25.27±3.75	21.67±2.41	17.14±2.57	16.55±2.9	8.52±3.55	na	na
7pt	na	1.19±0.15	na	na	na	na	12.41±1.04	na	118.04±18.08	4.02±0.9	1.73±0.08	16.25±2.16	1.72±0.23	na	na
7pe	0.55±0.08	2.24±0.37	na	na	na	na	7.95±1.85	na	128.81±15.61	8.04±1.09	2.12±0.42	28.73±2.92	10.61±0.64	na	na
7pl	1.19±0.36	3.43±0.56	na	na	na	na	na	na	1.72±0.53	na	na	na	na	na	na
8st	7.94±1.79	2.95±2	na	5.58±1.98	na	na	14.64±1.56	na	86.85±9.62	4.62±0.32	5.98±0.53	10.07±0.31	2.32±0.81	na	na
8se	9.53±1.62	7.72±1.7	na	7.75±2.65	na	na	23.95±7.42	na	60.28±25.78	6.77±1.43	7.89±0.99	7.51±2.38	2.87±0.4	na	na
8sl	15.19±2.51	5.43±0.9	na	11.84±1.74	na	na	35.13±4.36	na	50.69±2.46	7.31±0.89	5.14±0.2	20.06±1.97	18.86±0.71	na	na
8pt	na	1.82±0.32	na	na	na	na	15.72±1.97	na	113.87±10.31	9.57±0.66	4.75±0.27	6.6±0.3	na	na	na
8pe	0.71±0.15	14.03±1.71	na	2.95±0.15	na	na	32.07±8.78	na	126.29±7.43	7.22±0.19	4.22±0.73	3.57±0.35	na	2±0.2	na
8pl	1.34±0.23	25.53±1.4	na	10.24±4.44	na	na	22.84±3.01	na	na	na	na	na	na	na	na
9st	1.88±0.23	3.43±0.85	na	na	na	na	14.44±1.54	na	45.28±9.35	2.23±0.77	2.01±0.55	8.26±1.83	1.94±0.15	na	na
9se	2.89±0.2	3.59±0.63	na	na	na	na	4.81±2.72	na	7.09±0.79	3.74±0.1	5.06±0.52	6.34±2.68	2.1±0.48	na	na
9sl	5.09±0.7	2.35±0.18	na	na	na	na	6.33±0.81	na	18±0.85	15.58±1.06	13.66±2.04	15.75±1.67	7.45±3.19	na	na
9pt	0.71±0.15	0.91±0.12	na	na	na	na	8.11±0.57	na	77.52±12.75	2.75±0.8	1.77±0.18	14.13±1.97	10.89±8.07	na	na
9pe	na	1.75±0.11	na	na	na	na	7.74±0.73	na	138.83±10.21	7.71±0.22	2.17±0.26	29.82±4.94	13.31±0.5	na	na
9pl	na	3.6±0.64	na	na	na	na	2.93±1.24	na	44.38±18.75	na	na	20.35±8.58	na	na	na
10pt	na	1.56±0.84	na	na	na	na	17.27±9.91	na	221.6±113.3	16.21±8.38	2.12±1.07	10.87±5.7	17.82±9.2	na	na
10pe	1.54±0.6	6.45±2.16	na	na	na	na	7.29±3.07	9.07±2.18	233.69±30.02	17.5±1.52	2.17±0.28	16.03±2.69	11.54±1.38	na	na
10pl	1.86±1.55	5.83±2.74	na	na	na	na	5.95±2.68	7.72±4.87	99.23±52.59	5.53±2.79	1.49±1.1	6.14±3.72	4.34±2.32	na	na
10st	8.99±4.56	4.2±2.2	na	8.91±4.64	na	na	2.73±1.68	15.39±7.01	106.9±53.4	6.15±3.22	4.71±2.35	9.29±4.69	na	na	na
10se	16.21±4.98	6.67±3.97	na	15.46±4.36	na	na	23.84±9.66	3.07±1.68	140.68±66.75	8.79±3.39	4.85±3.72	11.09±5.25	2.35±1.14	na	na
10sl	12.39±3.72	2.3±1.22	na	14.29±7.32	na	na	18.13±9.08	2.11±0.82	107.21±53.03	17.87±9.04	5.19±2.35	18.52±6.95	6.93±3.14	na	na
11st	2.31±0.26	3.01±0.07	na	2.93±0.39	na	na	22.24±1.81	na	32.55±1.24	3.19±0.31	3.33±0.47	6.47±0.79	2.89±0.41	na	na
11se	4.31±0.76	6.63±0.92	na	4.86±1.13	na	na	12.6±2.02	na	30.69±4.48	7.08±1.11	6.68±1.26	15.73±1.19	3.73±0.69	na	na
11sl	10.33±1.58	3.43±0.47	na	7.88±1.36	na	na	12.8±1.9	na	27.8±3.89	25.44±4.72	19.13±2.9	22.59±2.23	11.86±1.83	na	na
11pt	na	1.03±0.35	na	na	na	na	8.42±1.18	na	74.91±10.91	3.77±0.29	1.13±0.34	10.14±1.34	1.64±0.57	na	na
11pe	0.57±0.21	3.38±1.03	na	na	na	na	9.35±2.66	na	182.15±56.11	13.88±4.64	4.24±1.39	34.58±12	7.77±4.04	na	na
11pl	na	3.63±0.6	na	na	na	na	na	na	na	na	na	na	na	na	na
12st	21.02±2.53	0.76±0.12	na	31.78±8.62	na	2.78±0.19	na	na	138.43±36.76	34.94±5.95	na	21.87±3.98	8.46±1.62	na	na
12se	47.4±7.06	1.18±0.29	na	70.99±7.53	na	1.26±0.61	na	na	106.47±12.52	18.99±3.94	na	29.14±1.57	6.81±1.7	na	na
12sl	63.85±5.47	0.68±0.17	na	74.05±38.21	na	na	na	na	2.17±0.32	na	na	na	8.3±0.48	1.99±1.39	na
12pt	9.16±0.58	na	na	12.16±3.24	na	1.34±0.4	na	1.76±0.33	131.09±11.48	32.54±1.89	na	47.99±0.82	16.27±0.97	1.09±0.1	1.58±0.6
12pe	42.01±7.24	0.81±0.27	na	57.84±12.21	na	1.93±0.32	3.59±0.57	1.15±0.81	148.21±22.61	15.33±3	na	101.73±15.24	13.26±2.2	na	na
12pl	120.07±17.56	1.78±0.34	na	206.42±74.33	na	1.92±0.92	4.62±2.18	4.72±1.75	16.01±6.07	na	na	14.35±4.88	na	na	na
13pt	na	1.61±0.1	na	na	na	na	6.53±1.67	8.15±1.98	249.54±38.59	37.21±5.53	13.54±2.02	3.25±1.08	na	5.27±1.1	na
13pe	na	2.14±0.65	na	na	na	na	3.13±0.91	4.35±1.21	161.3±51.87	26.21±8.17	8.61±2.74	1.42±0.65	na	3.21±0.94	na
13pl	1.62±0.16	3.06±0.46	na	na	na	na	na	na	na	na	na	na	na	na	na
13st	3.92±2.87	3.03±2.26	na	1.79±1.27	na	na	9.4±7.03	2.14±1.63	86.54±64.21	7.94±5.92	na	6.73±4.85	2.94±2.1	2.24±1.76	na
13se	3.53±0.62	3.11±0.91	na	1.98±0.81	na	na	4.5±1.03	na	15.97±3.21	5.73±1.78	na	2.84±0.93	na	na	na
13sl	10.93±2.84	5.41±1.25	na	4.17±0.53	na	na	56.63±11.52	na	29.32±4.86	74.65±15.2	2.39±0.81	24.74±5.18	4.56±1.23	2.66±1.32	na
14st	17.05±2.64	0.73±0.12	na	26.68±12.18	na	2.42±0.58	11.3±2.9	1.5±0.75	24.81±7.69	3.16±0.61	5.28±1.67	12.25±3.58	4.97±3.31	na	na
14se	24.83±4.29	0.99±0.28	na	44.45±20.29	na	1.99±0.62	10.3±2.36	2.51±1.45	30.25±9.67	3.02±0.53	na	12.82±1.64	11.95±2.84	na	na
14sl	29.44±2.24	na	na	45.04±6.64	na	1.39±0.18	4.32±2.06	na	6.6±1.75	6±1.35	4.55±0.7	7.7±1.75	16.67±0.85	na	na
14pt	7.8±0.76	na	na	11.08±2.96	na	1.32±0.42	5.29±0.89	3±0.67	45±6.41	4.96±0.7	2.1±0.13	26.64±1.73	14.68±1.86	na	na
14pe	60.26±10.87	0.83±0.34	na	108.14±50.44	na	2.28±0.78	33.67±11.33	10.17±1.83	17.45±3.48	na	na	27.06±8.62	3.54±1.82	na	na
14pl	70.27±3.52	1.3±0.51	na	137.98±33.28	na	4.1±0.43	0.98±0.62	3.18±1.58	na	na	na	na	na	na	na
15st	4.12±0.83	2.08±0.2	na	3.93±0.7	na	na	40.55±5.16	na	95.89±13.28	11.31±1.15	2.09±1.61	18.61±1.53	5.68±1.44	na	na
15se	5.15±0.49	2.14±0.72	na	4.44±0.98	na	na	24.88±9.41	na	16.91±5.31	4.2±0.76	1.59±0.14	6.7±0.68	2.21±0.37	na	na
15sl	5.28±0.83	2.01±0.28	na	5.13±1.93	na	na	38.08±14.12	na	23.8±8.85	7.74±1.47	2.08±0.17	8.85±1.02	4.13±0.5	na	na
15pt	na	1.22±0.08	na	na	na	na	23.96±2.06	na	174.54±19.29	28.01±2.64	0.74±0.05	23.39±0.43	1.43±0.13	na	na
15pe	na	1.67±0.13	na	na	na	na	31.7±0.5	na	201.27±10.45	39.68±0.97	6.95±0.57	17.07±0.55	1.55±0.23	2.24±0.81	na
15pl	0.68±0.16	1.75±0.35	na	na	na	na	8.78±1.69	na	27.11±11.13	4.06±1.85	na	na	3.02±0.97	na	na
16st	25.09±8.14	21.38±5.56	na	18.01±7.6	na	na	3.63±1.18	20.66±4.31	98.35±5.12	3.49±0.56	na	15.01±2.02	na	na	na
16se	28.58±12.26	23.44±7.99	na	23.77±9.59	na	na	3.38±0.78	24.4±1.53	143.73±21.59	4.86±0.84	na	14.18±4.92	10.34±1.48	na	na
16sl	34.36±3.87	26.38±1.57	na	26.68±3.49	na	na	5.46±2.61	4.41±0.61	20.28±4.01	na	na	1.64±0.25	na	na	na
16pt	29.74±16.65	22.65±12.53	na	25.02±13.29	na	na	35.57±15.11	28.92±12.86	321.99±148.9	8.93±3.88	na	59.5±27.69	15.78±7.02	na	na
16pe	29.39±10.71	21.83±5.14	na	31.29±8.47	na	na	39.27±14.89	14.42±4.82	164.41±21.39	3±0.91	na	23.15±5.78	5.88±1.33	na	na
16pl	32.63±12.31	23.24±9.6	na	28.33±8.94	na	na	3.02±1.43	4.51±1.2	22.42±7.12	na	na	3.16±0.38	na	na	na
17st	6.08±0.48	8.54±4.69	na	4.34±0.62	na	na	19.83±1.28	2.26±0.34	197.19±15.73	10.85±0.52	na	11.06±0.87	24.29±1.41	na	na
17se	5.34±0.54	22.96±11.84	na	4.46±1	na	na	47.17±23.7	1.87±0.17	49.56±18.7	3.88±1.63	na	4.03±0.43	6.74±3.93	na	14.43±3.65
17sl	5.28±0.99	11.99±1.8	na	4.1±0.16	na	na	26.43±8.04	2.78±0.6	10.53±0.86	na	na	5.69±1.6	6.46±0.27	na	20.81±9.87
17pt	na	2.11±0.46	na	na	na	na	2.56±0.88	na	280.2±84.35	24.03±7.71	na	9.74±3.36	27.36±7.61	1.57±0.7	36.51±9.65
17pe	na	3.7±2.04	na	na	na	na	2.85±0.48	na	297.81±90.67	40.87±6.65	3.55±1.04	12.07±5.8	3.67±0.75	na	na
17pl	na	0.93±0.65	na	na	na	na	na	na	24.09±17.42	3.89±2.84	na	na	na	na	na
18st	15.66±4.09	0.67±0.1	na	22.58±8.05	na	1.11±0.41	3.42±0.29	7.79±1.25	22.83±5.03	4.08±0.58	16.14±4.66	18.04±5.87	8.96±2.36	na	na
18se	19.64±3.8	na	na	32.68±12.8	na	na	na	na	na	na	na	na	na	4.19±0.56	na
18sl	19.15±3.43	na	na	29.72±11.54	na	1.84±0.63	5.98±1.12	1.8±0.52	1.76±0.57	1.79±0.65	2.8±0.33	1.61±0.37	5.44±0.31	1.76±0.56	1.78±0.81
18pt	6.6±0.77	na	na	10.69±3.06	na	1.21±0.13	6.95±3.84	19.61±1.31	47.28±3.9	5.63±0.43	25.64±2.29	32.19±12.26	64.31±7.27	1.74±0.3	3.5±0.16
18pe	17.28±9.48	na	na	28.32±24.53	na	na	11.88±7.6	4±2.61	39.45±26.36	4.45±2.28	3.92±2.67	98.51±58.46	17.72±8.91	na	2.58±1.72
18pl	22.56±2.49	na	na	35.28±10.3	na	na	na	na	1.57±0.06	na	6.52±0.55	8.85±0.58	na	na	na
19st	11.36±1.44	na	na	15.69±4.6	na	2.61±0.44	6.77±0.53	0.63±0.19	70.63±1.14	19.59±12.57	18.57±4.64	23.69±2.91	9.47±0.81	na	na
19se	19.95±1.45	18.29±1.43	21.31±5.44	34.18±12.07	12.24±4.32	5.82±1.95	29.58±8.99	15.11±2.68	69.41±4.99	9.48±6.25	7.56±3.21	29.84±6.22	5.81±1.14	na	na
19sl	21.63±3.55	24.18±6.82	2.55±0.34	32.76±7.6	1.79±0.04	10.23±2.47	25.28±5.4	na	11.28±4.34	3.7±1.46	2.17±0.59	4.67±2.09	3.95±0.24	na	na
19pt	1.03±0.14	4.11±0.53	na	2.31±0.48	na	1.08±0.32	3.93±1.13	5.26±0.42	93.01±5.18	41.73±4.53	4.44±0.41	65.46±5	26.99±2.14	na	na
19pe	2.38±0.31	21.75±5.18	38.31±9.02	11.67±2.85	19.46±4.34	17.11±2.39	33.83±14.58	28.3±4.13	100.72±28.05	6.07±0.18	4.51±1.81	63.43±9.06	4.52±1.2	na	na
19pl	4.92±0.34	38.21±5.7	na	7.88±2.46	na	15.69±3.94	22.28±6.79	na	na	na	na	na	na	na	na
20st	35.94±9.92	2.39±1.38	na	36.68±5.45	na	1.17±0.12	1.41±0.14	1.59±0.16	171.01±35.37	12.15±1.76	7.34±2.24	7.78±1.14	na	0.91±0.12	na
20se	99±30.87	2.08±0.47	4.66±2.3	129.24±39.8	50.64±11.09	1.07±0.19	3.99±0.67	5.12±0.47	182.22±34.78	5.31±2.31	5.28±2.39	5.06±2.08	na	na	na
20sl	78.93±31.03	4.79±2.09	6.02±0.14	100.86±43.02	60.36±2.34	0.1±0.01	3.13±1.52	3.69±0.87	3.74±0.82	8.8±2.14	na	na	1.41±0.3	na	na
20pt	21.03±5.37	2.39±0.26	na	22.49±3.99	na	0.5±0.08	1.21±0.25	1.05±0.06	189.8±10.52	14.43±1.56	6.81±0.91	6.53±0.26	na	1.69±0.15	na
20pe	49.19±21.49	0.83±0.29	0.4±0.09	61.7±30.14	8.62±0	0.84±0.28	2.28±0.64	2.29±0.69	204.84±70.11	12.23±4.04	8.1±2.91	8.53±3.33	na	1.49±0.6	na
20pl	177.94±25.98	3.18±0.26	12.3±4.12	257.33±29.13	165.53±19.32	0.46±0.39	8.61±1.96	10.66±1.96	47.79±11.72	na	2.04±0.35	na	na	na	na
21st	46.43±18.77	1.09±0.22	na	37.06±11.99	na	na	1.89±0.6	7.87±3.94	259.12±67.44	35.94±8.88	14.67±3.82	15.98±5.11	22.67±3.91	1.52±0.41	na
21se	75.96±15.65	1.64±0.53	1.57±0.09	76.88±25.05	2.39±0,09	na	3.44±0.46	13.08±3.24	254.88±71.77	26.14±12.19	20.28±3.21	17.48±8.72	2.97±1.01	2.56±1.4	na
21sl	118.88±4.51	1.25±0.3	4.73±0.93	118.13±5.87	22.19±4.32	na	6.16±0.39	7.18±2.32	10.6±0.33	na	na	3.24±0.21	na	na	na
21pt	22.3±5.13	1.23±0.39	na	24.66±5.94	na	na	4.58±0.88	3.45±1.11	265.29±11.24	29.41±1.81	40.13±2.42	26.7±14.74	21.05±0.89	3.17±0.07	na
21pe	78.91±8.38	na	4.5±0.04	100.74±14.01	15.41±2.34	na	8.38±7.18	14.4±3.83	153.38±44.02	8±4.23	72.89±18.55	5.02±2.66	4.82±1.64	2.42±0.76	na
21pl	229.65±52.43	2.02±0.72	8.93±0.09	261.58±54.53	32.25±3.25	na	9.89±1.45	12.54±3.4	14.26±1.33	na	6.95±2.16	na	na	na	na
22st	4.78±2.09	2.29±1.13	na	2.93±1.22	na	na	3.31±1.01	1.3±0.7	52.45±16.97	1.45±0.26	13.38±5.6	46.87±18.26	5.99±2.27	na	na
22se	7.11±1.72	3.3±0.21	5.65±2.35	8.15±1.34	0.48±0.00	na	9.56±6.18	34.18±1.35	40.23±8.8	47±2.7	83.3±32.2	3.04±0.58	3.2±1.02	na	na
22sl	12.16±3.79	na	na	4.84±1.29	na	na	7.42±3.45	2.72±0.74	na	na	na	2.57±1.49	na	na	na
22pt	na	1.78±0.22	na	na	na	na	2.98±0.77	na	86.04±9.4	2.22±0.29	21.86±3.84	72.68±23.07	3.61±1.1	na	na
22pe	na	7.95±0.64	47.54±9.14	na	2.28±0.64	na	159.69±14.7	4.14±2.4	27.39±8.67	na	12.91±3.92	80.16±19.2	4.41±0.73	na	na
22pl	1.42±0.09	na	na	na	na	na	11.79±3.96	6.96±0.55	na	na	na	2.86±0.39	4±0.52	na	na
23st	5.2±1.63	0.75±0.48	na	4.65±0.34	na	na	na	1.04±0.28	46.63±3.65	3.37±0.2	8.46±3.11	49.6±24.91	6.02±1.09	na	na
23se	35.06±1.43	1.84±0.83	na	37.57±11.71	na	na	2.72±0.17	4.72±2.04	12.22±1.08	na	2.46±1.56	17±9.23	na	na	na
23sl	40.68±6.49	2.03±0.28	na	43.29±15.72	na	na	2.86±0.94	8.19±2.29	4.35±1.1	na	na	na	na	na	na
23pt	10.37±1.42	0.5±0.04	na	9.88±1.67	na	na	9.27±8.02	9.65±1.68	79.02±6.77	5.66±0.87	22.76±1.73	122.13±14.36	7.88±0.48	na	na
23pe	44.4±19.65	3.06±1.3	na	47.14±7.93	na	na	117.39±30.72	2.96±0.75	41.51±10.52	na	10.41±2.95	90.23±27.01	na	na	na
23pl	83.21±6.89	5.22±1.86	na	101.61±30.36	na	na	141.32±36.87	2.82±0.79	17.74±6.72	na	3.13±0.35	31.34±5.85	na	na	na
24st	15.1±7.22	5.75±2.89	na	50.6±19.31	na	0.87±0.19	20.91±5.68	1.64±0.39	43.54±3.73	1.49±0.15	1.31±0.2	6.44±0.91	1.75±0.36	15.1±0.64	na
24se	22.37±13.39	2.06±1.01	0.38±0.09	75.26±19.02	na	1.41±0.46	18.61±9.68	1.76±0.35	14.8±5.17	4.77±2.37	na	2.25±0.52	na	6.23±0.96	na
24sl	32.95±17.63	6.42±2.37	0.71±0.02	109.85±29.77	na	2.17±0.56	23.29±13.12	1.28±0.26	3.58±0.81	2.29±0.94	2.38±0.56	1±0.34	na	9.72±1.87	7.24±1.54
24pt	41.55±4.92	12.56±2.69	na	32.95±19.39	na	2.17±0.49	101.1±18.69	2.52±0.32	74.07±10.14	25.77±2.88	na	na	2.66±0.95	na	na
24pe	31.43±3.71	1.11±0.4	0.52±0.04	35.04±15.53	na	na	13.37±4.61	4.57±1.09	39.68±12.3	17.03±1.64	1.83±0.49	8.02±3.81	12.88±3.56	2.08±0.69	na
24pl	6.16±2.22	1.02±0.57	0.92±0.01	71.77±23.2	na	0.5±0.06	25.82±8.78	na	15.91±1.88	6.48±3.34	1.12±0.4	2.21±0.43	na	na	na
25st	5.73±2.21	3.16±0.59	na	na	na	1.69±0.32	1.85±1.02	6.43±1.24	89.44±15.54	3.07±0.6	11.73±2.23	73.86±10.94	2.28±0.47	na	na
25se	9.46±2.14	8.25±1.38	na	na	na	2.36±0.17	11.61±7.19	34.55±2.93	38.77±21.79	2.09±0.47	9.92±1.84	42.75±20.23	2.17±0.34	na	na
25sl	22.24±2.05	11.04±1.84	4.7±1.3	na	0.02±0.00	5.09±0.63	18.41±3.12	8.88±0.88	9.04±1.37	2.27±0.52	na	1.62±0.86	2.76±0.52	na	na
25pt	0.36±0.12	2.44±0.34	na	na	na	2.64±1.03	17.72±6.64	21.67±7.32	89.01±14.23	1.39±1.11	12.16±1.5	108.95±14.93	1.81±1.14	na	na
25pe	2.64±0.28	36.48±3.09	21.43±6.56	na	0.03±0.00	6.34±1.6	16.32±5.25	14.46±4.26	na	na	na	na	na	na	na
25pl	0.98±0.32	17.94±2.74	66.7±13.56	na	1.69±0.01	2.9±0.64	167.89±74.29	na	22.33±11.09	na	na	41.48±31.55	na	na	na
26st	23.44±1.74	0.96±0.24	na	8.68±1.52	na	na	3.25±0.36	na	28.95±8.24	5.58±3.67	4.3±2.06	14.79±1.24	3.42±0.34	0.84±0.16	na
26se	49.82±8.65	2.05±0.45	na	32.09±15.65	na	na	na	na	na	na	na	na	na	na	na
26sl	38.58±2.54	2.25±0.99	na	20.69±10	na	na	na	na	na	na	na	na	na	na	na
26pt	10.61±2.01	na	na	7.65±1.58	na	na	1.77±0.33	0.37±0.37	47.01±10.42	0.96±0.2	2.11±0.23	15.58±1.47	4.2±0.96	na	na
26pe	32.71±2.84	0.2±0.08	na	21.76±8.53	na	na	na	na	31.11±7.46	3.17±1.5	7.35±0.64	8.27±0.89	1.25±0.94	na	na
26pl	46.6±11.37	4.69±1.84	na	27.23±3.55	na	na	4.34±1.93	0.94±0.26	50.95±10.1	5.41±1.05	10.22±2.31	12.4±3.26	3.69±1.5	na	na
27st	32.23±1.96	na	na	30.46±6.86	na	na	24.5±2.42	6.62±0.5	146.3±6.16	38.99±4.43	18.29±1.07	8.92±0.79	6.55±0.71	1.82±0.12	na
27se	96.28±6.63	na	4.19±0.13	76.1±28.18	18.67±0.04	na	30.53±8.86	na	73.73±19.52	11.2±2.68	na	23.64±8.15	3.83±0.9	na	na
27sl	102.37±15.62	na	4.54±1.56	96.9±40.57	25.29±0.56	na	3.64±0.27	na	na	na	na	na	na	na	na
27pt	19.15±2.12	na	na	17.63±7.86	na	na	8.66±0.4	na	164.54±6.37	36.73±5.07	90.11±3.97	7.37±0.52	23.81±2.78	3.25±0.22	na
27pe	96.92±18.99	na	13.27±5.45	107.4±51.46	49.57±6.45	na	34.44±9.7	na	56.22±23.92	na	na	42.95±15.27	5.41±2.72	na	na
27pl	156.16±12.82	na	12.05±3.21	62.5±44.32	51.28±10.21	na	4.96±1.33	na	na	na	na	na	na	na	na
28st	27.08±8.52	19.88±10.83	na	15.73±9.37	na	na	21.24±7.36	5.01±1.55	132.44±22.58	5.3±0.74	44.29±16.33	6.19±1.21	3.31±0.29	na	na
28se	15.36±15.75	10.12±10.53	1.42±0.01	12.31±10.87	0.4±0.03	na	3.28±2.96	0.01±0.01	32.42±37.13	1.49±1.28	25.49±26.44	2.18±1.87	na	na	na
28sl	25.04±11.14	7.86±1.97	28.31±5.76	27.42±7.36	107.62±15.03	na	na	na	na	na	na	3.26±0.99	2.5±0.81	na	na
28pt	8.58±0.39	3.76±0.22	na	6.37±3.04	na	na	na	na	49.69±2.92	37.05±5.26	14.76±3.73	na	8.27±0.01	na	na
28pe	18.62±3.8	23.27±2.03	22.59±12.11	13.95±6.87	14.87±0.56	na	8.53±0.76	na	61.84±5.23	25.95±2.88	2.22±0.19	23.4±2.18	6.79±0.63	na	na
28pl	21.12±1.14	22.54±2.75	1.45±0.04	14.26±5.3	1.86±0.09	na	na	na	7±0.7	na	2.43±0.12	2.71±0.9	4.77±0.56	na	na
29st	8.69±1.57	1.9±0.74	na	13.89±4.13	na	na	2.11±0.04	5.44±1.55	39.23±2.18	3.06±0.23	na	11.79±0.38	na	na	na
29se	19.09±2.7	8.6±0.5	0.45±0.01	27.89±6.24	0.73±0.04	0.89±0.22	na	na	6.94±1.04	na	na	2.69±0.35	na	na	na
29sl	17.99±3.55	6.43±2.04	0.01±0.00	26.3±5.37	0.49±0.02	1.45±0.23	2.53±0.53	0.01±0	1.91±0.41	na	na	na	2.28±0.75	na	na
29pt	6.22±2.24	1.57±0.79	na	7.96±2.61	na	na	3.71±0.46	3.47±1.11	90.8±18.61	7.35±1.75	na	39.3±8.17	2.44±0.6	na	na
29pe	11.07±3.01	5.8±1.94	0.02±0.01	17.5±6.57	0.73±0.76	1.58±0.28	4.15±0.61	14.58±1.17	33.12±20.06	4.05±0.56	na	16.81±6.26	na	na	na
29pl	30.11±0.89	9.35±2.2	2.18±0.04	46.48±7.29	2.18±0.12	na	na	na	3.34±0.25	na	na	na	na	na	na
30st	25.76±4.91	1.04±0.3	na	23.89±6.32	na	1.33±0.13	9.86±1.3	7.08±1.37	78.15±15.48	13.37±2.05	1.44±0.17	28.54±6.11	6.08±1.23	na	na
30se	70.7±5.17	3.44±2.31	2.15±0.00	70.74±33.25	24.62±0.97	1.17±0.39	3.29±0.53	2.51±0.37	5.62±0.65	na	na	3.74±1.4	na	na	na
30sl	66.19±11.31	3.9±0.6	2.01±0.00	75.72±30.11	28.2±15.32	1.82±0.36	3.9±0.4	2.92±0.27	na	na	na	na	na	na	na
30pt	19.35±6.53	1.13±0.22	na	22.41±13.65	na	0.36±0.09	7.33±2.07	0.31±0.17	76.21±12.13	10.76±1.91	3.95±1.07	105.97±39.7	14.57±2.16	na	na
30pe	110.24±11.98	5.79±1.09	3.3±0.45	180.96±44.72	37.63±5.46	1.58±0.27	24.95±3.97	1.72±0.23	8.84±1.84	na	na	12.5±2.92	na	na	na
30pl	141.55±27.12	8.54±0.42	1.91±1.01	181.02±40.53	54.38±9.32	na	5.73±0.41	4.82±1.62	4.07±0.25	na	na	11.24±1.43	na	na	na
31st	4.7±0.84	1.09±0.3	na	4.66±1.1	na	na	65.25±10.73	na	100.83±15.93	8.46±1.9	1.85±1.15	7.48±0.96	3.58±0.56	na	na
31se	5.9±0.85	2.06±0.45	na	7.75±1.59	na	na	96.75±11.76	na	121.47±12.98	13.48±2	2.22±0.61	4.25±0.41	4.67±1.44	na	na
31sl	8.58±1.49	1.17±0.36	na	10.6±1.23	na	na	112.3±13.95	na	9.21±2.02	3.52±0.68	na	na	na	na	na
31pt	na	1.39±0.43	na	na	na	na	52.23±8.13	na	262.5±42.93	17.31±3.63	9.23±1.78	7.58±1.24	na	na	na
31pe	na	2.61±1.29	na	na	na	na	22.61±5.27	na	98.52±25.04	3.99±0.74	2.73±0.41	2.46±0.46	na	na	na
31pl	na	2.05±0.12	na	na	na	na	28.14±5.02	na	178.96±19.49	7.35±1.64	6.41±0.98	3.88±0.46	na	na	na
32st	44.21±8.22	na	na	33.95±13.1	na	na	2.35±0.84	1.86±0.29	186.01±20.42	18.05±2.28	13.85±1.72	7.55±2.58	na	na	na
32se	158.78±39.7	na	13.63±4.56	194.82±38	119.2±23.45	na	8.09±4.33	6.67±1.13	133.41±22.25	2.23±1.22	8.51±2.44	2.14±0.7	na	na	na
32sl	167.12±47.93	na	12.18±9.12	176.69±50.31	154.52±20.45	na	5.22±1.98	7.8±2.79	17.12±3.44	na	na	na	na	na	na
32pt	22.66±5.85	na	na	15.45±7.84	na	na	na	1±0.16	201.77±13.69	20.81±0.61	0.71±0.08	11.09±0.4	na	1.55±0.13	na
32pe	116.18±71.1	na	7.37±2.34	191.76±99.81	145.62±30.22	na	na	8.81±7.49	309.43±93.4	13.48±6.28	16.9±4.94	2.83±0.96	na	na	na
32pl	197.77±9.3	na	7.86±4.23	265.69±22.4	204.41±20.87	na	4.03±0.7	10.86±0.82	46.5±2.98	na	na	na	na	na	na
33st	35.91±6.89	na	na	20.75±7.24	na	na	4.02±0.22	na	162.05±11.99	11.4±1.44	2.39±0.34	10.22±1.53	1.84±0.35	na	na
33se	192.46±39.28	na	28.13±8.29	72.91±18.6	5.91±0.09	na	3.38±1.22	na	9.66±4.77	na	3.8±0.9	2.97±1.46	3.66±0.45	na	na
33sl	99.38±14.19	na	23.39±3.21	63.77±22.1	7.04±0.64	na	3.75±0.86	na	15.9±1.65	2.76±0.6	15.17±1.04	5.64±1.23	2.88±0.49	na	na
33pt	13.37±3.29	na	na	9.88±3.76	na	na	3.69±1.3	na	198.4±53.81	13.39±0.98	3.27±0.59	19.91±2.74	na	na	na
33pe	105.32±25.38	na	23.52±9.12	82.72±34.63	8.54±0.45	na	46.49±2.26	na	74.33±5.13	na	3.04±0.23	35.35±2.7	na	na	na
33pl	205.82±6.96	na	57.77±15.34	154.55±38.61	10.88±0.09	na	7.15±1.02	na	na	na	na	na	na	na	na
34st	29.51±13.72	0.57±0.03	na	18.07±6.52	na	0.92±0.17	na	na	73.96±6.86	16.51±2.11	2.31±0.64	8.25±1.45	12.46±3.16	na	na
34se	68.77±21.8	1.09±0.23	7.09±2.13	42.71±9.54	17.81±3.45	1±0.12	2.98±0.8	6.26±0.18	123.34±26.1	14.71±1.77	9.34±3.97	7.87±0.07	14.61±1.37	na	na
34sl	116.9±42.75	1.32±0.41	18.6±4.45	71.29±18.65	70.7±7.34	1.54±0.3	3.4±0.82	6.16±3.3	14.03±6.38	na	2.33±0.83	1.43±0.38	1.85±0.64	na	na
34pt	19.74±3.49	0.44±0.01	na	15.29±1.86	na	0.67±0.04	3.57±0.62	na	117.24±9.44	18.16±1.32	9.37±1.59	8.98±0.28	1.17±0.12	1.14±0.04	na
34pe	102.16±12.13	2.92±2.23	39.61±8.32	72.51±12.58	54.26±8.09	1.24±0.08	34.33±2.64	na	94.15±26.47	5.52±1.61	3.55±1.26	3.15±1.03	na	na	na
34pl	140.88±30.28	1.64±0.07	60.69±6.34	93.1±17.68	87.42±4.56	2.25±0.53	5.89±2.22	5.68±2.17	20.93±4.61	na	na	na	na	na	na
35st	94.2±21.01	6.28±2.82	62.82±9.34	115.7±14.06	3.86±0.09	na	7.44±0.72	40.88±12.68	99.27±30.42	8.66±3.47	2.29±1.36	6.53±1.5	na	na	na
35se	169.14±17.54	11.28±4.55	190.53±45.12	220.66±59.5	5.5±1.01	na	13.58±3.31	21.28±3.67	na	na	na	na	na	na	na
35sl	17.97±3.11	1.82±0.3	na	19.17±5.99	na	na	18.89±1.58	14.41±1.41	197.96±35.58	29.46±7.74	1.88±0.47	18.65±2.15	na	na	na
35pt	105.82±8.62	6.45±1.35	55.7±9.12	108.93±21.62	1.92±1.34	na	7.42±2.22	21.14±5.22	8.29±1.69	na	na	na	na	na	na
35pe	100.19±20.03	5.52±3.08	56.58±14.98	116.86±8.05	3.32±0.08	na	8.59±1.97	17.04±7.39	na	na	na	na	na	na	na
35pl	31.01±4.84	3.44±1.03	na	27.38±4.13	na	na	6.09±2.19	1.75±0.82	105.23±34.53	13.41±3.51	3.06±0.26	16.67±2.47	1.89±0.19	na	na
36st	39.42±6.26	0.89±0.21	na	35.17±3.6	na	na	3.01±0.79	1.73±0.6	77.38±12.89	10.44±1.42	7.84±1.61	9.98±1.64	1.64±0.41	na	na
36se	124.12±31.53	1.18±0.19	17.52±9.34	132.74±14.02	41.37±3.65	1.83±0.46	10.92±2.85	3.58±1.69	31.69±1.41	na	3.26±0.57	2.33±0.68	na	na	na
36sl	126.92±46.65	4.8±1.83	17.29±3.64	84.9±8.97	50.22±6.64	1.32±0.12	2.27±0.5	3.22±2.07	34.12±10.27	na	na	na	na	na	na
36pt	24.2±9.26	1.19±0.47	na	23.29±8.57	na	0.18±0.03	2.64±1.29	4.66±1.47	148.19±48.65	18.48±5.46	13.44±4.03	12.88±4.12	na	2.32±0.74	na
36pe	77.21±9.08	1.15±0.15	14.61±9.12	95.39±19.17	34.5±3.21	0.88±0.35	2.79±0.44	33.59±5.75	185.35±38.07	13.09±2.45	8.44±2.32	9.83±1.41	na	2.05±0.33	na
36pl	106.47±38.82	1.62±0.11	60.36±32.19	129.3±53.19	88.25±12.22	na	3.97±1.53	26.73±4.21	118.19±10.63	5.08±1.11	5±0.36	3.34±0.04	na	na	na
37st	29.1±4.29	1.9±1.21	na	49.04±17.89	na	na	3.11±0.42	1.94±0.4	100.28±16.1	14.17±1.82	2.17±0.3	34.89±8.71	6.12±0.91	na	na
37se	74.58±14.85	1.09±0.16	2.28±0.43	162.09±14.41	21.83±4.35	na	5.46±1.74	3.63±0.96	46.81±9.06	4.91±1.03	na	23.86±6.14	3.08±0.32	na	na
37sl	59.8±6.16	na	0.77±0.01	111.06±10.28	7.44±0	na	10.42±3.59	na	7.04±2.08	47.5±7.94	na	na	8.38±2.36	na	na
37pt	15.2±5.95	na	na	28.44±21.49	na	na	na	na	107.17±27.45	12.74±2.91	3.54±1.36	96.81±46.76	14.12±5.2	na	na
37pe	85.76±35.7	na	2.81±0.05	187.06±138.13	42.27±4.26	na	6.99±2.78	3.9±4.22	42.25±9.82	na	na	56.3±20.74	na	na	na
37pl	74.34±4.56	1.07±0.12	1.5±0.02	134.48±53.36	29.05±4.09	na	3.7±1.59	3.27±1.36	na	20.25±3.21	na	na	7.55±0.46	na	na
38st	26.19±6.71	na	na	10.83±2.93	na	na	na	na	137.23±35.6	8.44±3.19	na	2.53±0.94	1.87±0.75	na	na
38se	118±6.75	7.78±0.37	32.53±5.43	63.21±5.81	126.23±13.54	na	na	na	3.72±0.47	na	na	na	12.9±0.37	na	na
38sl	73.36±9.64	6.92±1.08	17.64±4.23	38.47±5.37	45.3±7.65	na	na	na	42.4±5.6	10.13±1.16	5.26±0.51	na	17.66±2.32	na	na
38pt	18.59±2.62	na	na	10.58±1.57	na	na	1.83±0.24	0.17±0.04	240.01±29.07	13.47±2.14	5.29±0.88	na	18.15±2.56	na	na
38pe	149.95±27.76	na	44.78±9.56	100.04±15.66	230.36±40.86	na	11.36±2.21	na	22.96±3.73	na	na	na	na	na	na
38pl	155.59±1.87	na	47.17±7.12	119.02±0.97	248.9±30.64	na	8.06±0.17	na	5.27±0.92	na	na	na	na	na	na
39st	40.96±9.02	na	na	30.35±5.23	na	na	na	10.93±0.67	151.33±20.44	14.52±1.2	3.64±0.42	17.41±2.42	na	na	na
39se	56.4±2.72	na	1.84±0.05	42.95±3.62	11.63±6.43	na	na	na	21.96±10.2	3.16±0.12	na	5.49±0.59	na	na	na
39sl	79.82±4.05	na	7.07±0.34	56.39±1.95	55.28±34.43	na	4.51±1.39	na	7.55±1.76	2.15±0.14	4.6±0.61	2.18±0.3	9.43±1.71	1.61±0.05	na
39pt	25.3±2.22	na	na	18.3±1.93	na	na	na	na	273.68±32.55	24.77±0.28	6.21±1.01	19.75±0.14	na	2.25±0.46	na
39pe	52.09±2.11	na	1.5±0.98	46.31±0.95	19.21±2.19	na	5.59±2.06	na	177.93±32.29	19.7±1.42	4.59±0.3	15.3±0.87	na	na	na
39pl	90.19±1.99	na	10.02±3.21	73.41±5.19	98.02±9.13	na	11±0.59	na	127.18±68.26	na	na	2.16±0.68	na	na	na
40st	8.92±2.78	na	na	10.46±3.49	na	0.74±0.12	32.67±11.4	1.45±0.61	64.85±22.42	9.54±4.16	6.13±1.43	17.1±5.95	7.93±3.01	na	na
40se	9.67±1.24	na	20.17±3.12	10.65±1	na	2.49±0.36	3.92±1.08	30.89±7.41	26±4.75	3.09±0.51	3.57±0.88	6.02±1.06	8.14±1.31	na	na
40sl	21.94±6.77	na	8.03±4.32	23.6±8.28	na	na	11.46±2.16	7.87±2.76	51.8±13.82	14.9±4.95	3.35±1.88	2.48±1.07	29.44±10.48	na	na
40pt	na	na	na	6.33±1.49	na	na	na	1.45±2.49	41.39±71.67	na	3.47±5.99	na	na	0.32±0.54	na
40pe	na	na	1.07±0.05	16.26±1.81	na	2.58±0.61	5.74±0.51	52.48±0.13	46.49±0.59	3.31±0.59	1.47±0.44	5.91±0.75	2.39±0.78	na	na
40pl	1.1±0.45	15.21±4.62	19.21±0.67	na	na	5.15±1.74	35.44±11.01	40.12±9.51	na	3.64±2.23	5.36±1.41	na	na	na	na
41st	23.31±5.03	1.34±0.28	na	35.44±16.8	na	na	1.76±0.29	na	184.36±23.84	15.27±2.96	58.54±9.45	3.2±0.46	2.82±0.9	na	na
41se	47.89±8.66	1.8±1.06	10.03±5.41	70.12±21.5	2.81±0.09	na	4.42±2.61	10.14±2.68	22.3±8.61	10.76±3.09	na	na	na	na	na
41sl	48.3±0.88	2.34±0.64	14.15±0.67	73.1±20.35	5.39±0.5	na	6.65±2.34	8.34±0.98	14.34±5.13	3.8±2.01	na	-0.01±0	13.19±9.41	na	na
41pt	11.77±2.85	8.67±0.17	na	19.54±9.09	na	na	3.53±1.41	na	281.17±61.04	115.98±26.27	na	3.3±3.06	1.37±1.19	2.48±0.21	na
41pe	100.59±23.21	na	124.22±34.12	172.4±92.42	31.09±5.45	na	69.1±21.78	5.58±2.63	88.8±34.63	14.41±5.45	7.23±2.42	na	na	na	na
41pl	119.77±22.81	na	95.58±23.21	208.47±28.06	20.36±3.45	na	18.4±7.11	37.57±14.71	26.73±7.75	na	na	na	na	na	na
42st	10.17±4.92	na	na	40.87±12.26	na	na	4.06±1.81	na	87.26±12.65	8.24±2.07	5.9±1.1	6±1.02	na	na	na
42se	29.67±5.54	na	na	88.15±16.28	na	na	7.74±3.09	na	25.44±2.22	na	na	8.92±0.86	2.94±0.67	na	na
42sl	27.1±2.92	na	na	67.23±5	na	0.77±0.4	7.24±3.41	1.35±0.81	na	na	na	na	na	na	na
42pt	2.87±1.37	na	na	12.98±4.33	na	na	na	na	105.69±91.54	14.64±12.74	na	5.5±0.49	9.42±0.38	na	na
42pe	11.79±4.38	na	na	95.83±15.45	na	na	9±2.49	na	202.79±59.21	10.82±4.22	2.32±0.89	64.33±17.62	6.84±2.92	na	na
42pl	40.57±4.82	na	4.7±0.45	397.29±151.37	123.42±0.01	na	26.84±19.17	5.72±1.02	23.82±11.58	na	na	na	na	na	na
